# Supplementary material for: LMNB2-mediated high PD-L1 transcription triggers the immune escape of hepatocellular carcinoma
Source: Cell Death Discov. 2025 Jun 7;11:269. doi: 10.1038/s41420-025-02540-7 (PMC12145441; doi:10.1038/s41420-025-02540-7)
Supplement: Supplementary file 4 — R script for Figure1D-M [file 41420_2025_2540_MOESM4_ESM.txt]

library(Seurat)
library(dplyr)
library(patchwork)
library(readr)
library(ggplot2)
library(RColorBrewer)
library(future)
library(clustree)
library(cowplot)
library(stringr)
library(SeuratDisk)
library(SeuratWrappers)
library(harmony)
library(rliger)
library(reshape2)
library(dplyr)
library(Seurat)
library(patchwork)
library(Seurat)
library(SeuratData)
library(patchwork)
library(clustifyr)
library(ggplot2)
library(cowplot)
library(openxlsx)
rm(list=ls())
###Load the data and merge
pbmc.data_1P<- Read10X(data.dir = "GSM7494106_HCC01P")  %>% CreateSeuratObject(project = "1P", min.cells = 3, min.features = 200)
pbmc.data_1T<- Read10X(data.dir = "GSM7494107_HCC01T") %>% CreateSeuratObject(project = "1T", min.cells = 3, min.features = 200)
pbmc.data_2P <- Read10X(data.dir = "GSM7494108_HCC02P") %>% CreateSeuratObject(project = "2P", min.cells = 3, min.features = 200)
pbmc.data_2T <- Read10X(data.dir = "GSM7494109_HCC02T") %>% CreateSeuratObject(project = "2T", min.cells = 3, min.features = 200)
pbmc.data_3P <- Read10X(data.dir = "GSM7494110_HCC03P") %>% CreateSeuratObject(project = "3P", min.cells = 3, min.features = 200)
pbmc.data_3T <- Read10X(data.dir = "GSM7494111_HCC03T") %>% CreateSeuratObject(project = "3T", min.cells = 3, min.features = 200)
pbmc.data_4P<- Read10X(data.dir = "GSM7494112_HCC04P") %>% CreateSeuratObject(project = "4P", min.cells = 3, min.features = 200)
pbmc.data_4T<- Read10X(data.dir = "GSM7494113_HCC04T") %>% CreateSeuratObject(project = "4T", min.cells = 3, min.features = 200)
pbmc.data_5P<- Read10X(data.dir = "GSM7494114_HCC05P") %>% CreateSeuratObject(project = "5P", min.cells = 3, min.features = 200)
pbmc.data_5T<- Read10X(data.dir = "GSM7494115_HCC05T") %>% CreateSeuratObject(project = "5T", min.cells = 3, min.features = 200)
pbmc.data_6P<- Read10X(data.dir = "GSM7494116_HCC06P") %>% CreateSeuratObject(project = "6P", min.cells = 3, min.features = 200)
pbmc.data_6T<- Read10X(data.dir = "GSM7494117_HCC06T") %>% CreateSeuratObject(project = "6T", min.cells = 3, min.features = 200)
pbmc.data_7P<- Read10X(data.dir = "GSM7494118_HCC07P") %>% CreateSeuratObject(project = "7P", min.cells = 3, min.features = 200)
pbmc.data_7T<- Read10X(data.dir = "GSM7494119_HCC07T") %>% CreateSeuratObject(project = "7T", min.cells = 3, min.features = 200)
pbmc.data_8P<- Read10X(data.dir = "GSM7494120_HCC08P") %>% CreateSeuratObject(project = "8P", min.cells = 3, min.features = 200)
pbmc.data_8T<- Read10X(data.dir = "GSM7494121_HCC08T") %>% CreateSeuratObject(project = "8T", min.cells = 3, min.features = 200)
pbmc.data_9P<- Read10X(data.dir = "GSM7494122_HCC09P") %>% CreateSeuratObject(project = "9P", min.cells = 3, min.features = 200)
pbmc.data_9T<- Read10X(data.dir = "GSM7494123_HCC09T") %>% CreateSeuratObject(project = "9T", min.cells = 3, min.features = 200)
pbmc.data_10P<- Read10X(data.dir = "GSM7494124_HCC10P") %>% CreateSeuratObject(project = "10P", min.cells = 3, min.features = 200)
pbmc.data_10T<- Read10X(data.dir = "GSM7494125_HCC10T") %>% CreateSeuratObject(project = "10T", min.cells = 3, min.features = 200)
merge_pbmc <- merge(pbmc.data_1P, y = c(pbmc.data_1T,pbmc.data_2P,pbmc.data_2T,pbmc.data_3P,pbmc.data_3T,
                                        pbmc.data_4P,pbmc.data_4T,pbmc.data_5P,pbmc.data_5T,pbmc.data_6P,pbmc.data_6T,pbmc.data_7P,pbmc.data_7T,
                                        pbmc.data_8P,pbmc.data_8T,pbmc.data_9P,pbmc.data_9T,pbmc.data_10P,pbmc.data_10T),add.cell.ids = c ("1P", "1T", "2P", "2T", "3P", "3T", "4P", "4T", "5P", "5T",
                                                                                                                                           "6P", "6T", "7P", "7T", "8P", "8T", "9P", "9T", "10P", "10T"), project = "merge")
merge_pbmc@meta.data$tissue<- substr(merge_pbmc@meta.data$orig.ident, nchar(merge_pbmc@meta.data$orig.ident), nchar(merge_pbmc@meta.data$orig.ident))
merge_pbmc<-JoinLayers(merge_pbmc)
### Add the information on the expression ratio of mitochondrial genes
merge_pbmc[["percent.MT"]] <- PercentageFeatureSet(merge_pbmc, pattern = "^MT-")
metadata <- merge_pbmc@meta.data
### Data quality control
VlnPlot(merge_pbmc, features = c("nFeature_RNA", "nCount_RNA", "percent.MT"), ncol = 3)
merge_pbmc <- subset(merge_pbmc, subset =  nFeature_RNA < 7500 & percent.MT < 50)
table(merge_pbmc$orig.ident)
####normalize/HVG/scale
allgene<-row.names(merge_pbmc)
merge_pbmc <- merge_pbmc %>% NormalizeData(verbose = F) %>%
  FindVariableFeatures(selection.method = "vst", nfeatures = 2000, verbose = F) %>% 
  ScaleData(features = allgene,verbose = F) %>%
  RunPCA(npcs = 30,verbose = F)
save(merge_pbmc, file = "merge_pbmc.RData")
load("merge_pbmc.RData")
#### Remove double cells
library(SeuratDisk)
library(patchwork)
library(scater)
library(scds)
sce<-as.SingleCellExperiment(merge_pbmc)
# doublets score：
sce = bcds(sce,
           ntop = 500, 
           srat = 1,
           nmax = "tune"
)
CD  = colData(sce)
head(CD)   
format(range(CD$bcds_score), scientific=FALSE)
# Add the doublets prediction score to the Seurat object：
merge_pbmc$bcds_score <- CD$bcds_score
total_num <- length(merge_pbmc$bcds_score)
my_order <- order(merge_pbmc$bcds_score,decreasing = F)
my_order <- my_order[1:ceiling(total_num*0.92)]
merge_pbmc <- merge_pbmc[,my_order]
####Determination dimension
ElbowPlot(merge_pbmc)
#### harmony
merge_pbmc_1 <- merge_pbmc %>% RunHarmony("orig.ident", plot_convergence = T, kmeans_init_iter_max=200, kmeans_init_nstart=1)
#Check the generated embeddings:
harmony_embeddings <- Embeddings(merge_pbmc_1, 'harmony')
harmony_embeddings[1:5, 1:5]
ElbowPlot(merge_pbmc_1,reduction="harmony",ndims = 50)
n.pcs = 30
merge_pbmc_1 <- merge_pbmc_1 %>% 
  RunUMAP(reduction = "harmony", dims = 1:n.pcs, verbose = F) %>% 
  RunTSNE(reduction = "harmony", dims = 1:n.pcs, verbose = F) %>% 
  FindNeighbors(reduction = "harmony", k.param = 10, dims = 1:n.pcs)
obj <- FindClusters(merge_pbmc_1, resolution = seq(0.1,1,by=0.1))
clustree(obj)
merge_pbmc_1 <- FindClusters(merge_pbmc_1,resolution = 0.5, algorithm = 1)%>% 
  identity()
#### Cell annotation
DimPlot(merge_pbmc_1, reduction = "tsne",group.by = "seurat_clusters",label = T)
DotPlot(merge_pbmc_1,group.by = 'seurat_clusters', features = c("FGB","ALB","GPC3","SERPINA1","TTR"))+coord_flip()## Hepatocyte cell 
DotPlot(merge_pbmc_1,group.by = 'seurat_clusters', features = c("CD19","MS4A1","BANK1","CD79A","CD79B"))+coord_flip()##  B cell 
DotPlot(merge_pbmc_1,group.by = 'seurat_clusters', features = c("AIF1","APOE","C1QA","CD14","CD163"))+coord_flip()## Macrophage cell 
DotPlot(merge_pbmc_1,group.by = 'seurat_clusters', features = c("CDH5","PECAM1","CD34","CLDN5","ENG"))+coord_flip()## Endothelial cell 
DotPlot(merge_pbmc_1,group.by = 'seurat_clusters', features = c("CD8A","CD8B","PDCD1","TRAC","ITGAE"))+coord_flip()##   CD8 cell 
DotPlot(merge_pbmc_1,group.by = 'seurat_clusters', features = c("CD4","IL7R","CD2","CD40LG","LTB"))+coord_flip()##   CD4 T cell 
DotPlot(merge_pbmc_1,group.by = 'seurat_clusters', features = c("JCHAIN","IGKC","IGHG3","IGHA1","IGHG4"))+coord_flip()## Plasma cell 
DotPlot(merge_pbmc_1,group.by = 'seurat_clusters', features = c("COL1A1","COL3A1","ACTA2","COL1A2","DCN"))+coord_flip()##  Fibroblast cell 
DotPlot(merge_pbmc_1,group.by = 'seurat_clusters', features = c("CLEC10A","ITGAX","THBD","CD1C","FCER1A"))+coord_flip()## Dendritic cell  
DotPlot(merge_pbmc_1,group.by = 'seurat_clusters', features = c("GNLY","NKG7","GZMB","KLRD1","FCGR3A"))+coord_flip()##   NKT cell 
DotPlot(merge_pbmc_1,group.by = 'seurat_clusters', features = c("CPA3","TPSAB1","TPSB2","MS4A2","CMA1"))+coord_flip()##   MAST cell 
DotPlot(merge_pbmc_1,group.by = 'seurat_clusters', features = c("CCR4","CCR8","CORO1B","CTLA4","FOXP3"))+coord_flip()##   Treg cell 
merge_pbmc_1.markers <- FindConservedMarkers(merge_pbmc_1,ident.1 = "11", only.pos = TRUE, min.pct = 0.25, logfc.threshold = 0.25,grouping.var = "seurat_clusters")
celltype <-          c("0"="CD4 T cell",
                       "1"="CD8 T cell", 
                       "2"="B cell", 
                       "3"= "CD8 T cell", 
                       "4"= "B cell", 
                       "5"= "Treg cell",
                       "6"= "NKT cell", 
                       "7"= "Mast cell", 
                       "8"= "Plasma cell",
                       "9"= "Dendritic cell", 
                       "10"= "Plasma cell", 
                       "11"= "indetermination",
                       "12"= "CD8 T cell", 
                       "13"= "CD8 T cell", 
                       "14"= "Macrophage cell", 
                       "15"= "Hepatocyte cell",
                       "16"= "B cell",
                       "17"= "CD8 T cell",
                       "18"= "Endothelial cell",
                       "19"= "Fibroblast cell"
)
merge_pbmc_1[['seurat_annotations']] = base::unname(celltype[merge_pbmc_1@meta.data$seurat_clusters])
merge_pbmc_1<-subset(merge_pbmc_1,seurat_annotations != "indetermination")
DimPlot(merge_pbmc_1, reduction = "tsne",group.by = "seurat_annotations",label = T)
Idents(merge_pbmc_1) <- "seurat_annotations"
saveRDS(merge_pbmc_1,"GSE235057.rds")

##Fig1.D
rm(list=ls())
seurat_HCC<-readRDS("GSE235057.rds")
Idents(seurat_HCC) <- "seurat_annotations"
seurat_HCC$orig.ident <- factor(seurat_HCC$orig.ident, levels = c("1P","2P","3P","4P","5P","6P","7P","8P","9P","10P",
                                                                  "1T","2T","3T","4T","5T","6T","7T","8T","9T","10T"))

DimPlot(seurat_HCC, reduction = "tsne",split.by = "orig.ident",ncol= 5)
##Fig1.E
DotPlot(seurat_HCC, features = c("CD19","MS4A1","BANK1","CD79A","CD79B",#B Cell
                                 "CD8A","CD8B","PDCD1","TRAC","ITGAE",#CD8 T cell
                                 "CD4","IL7R","CD2","CD40LG","LTB",#CD4 T cell
                                 "JCHAIN","IGKC","IGHG3","IGHA1","IGHG4",#Plasma cell 
                                 "CPA3","TPSAB1","TPSB2","MS4A2","CMA1",#Mast cell
                                 "CCR4","CCR8","CORO1B","CTLA4","FOXP3",#Treg cell
                                 "GNLY","NKG7","GZMB","KLRD1","FCGR3A",#NKT cell
                                 "CDH5","PECAM1","CD34","CLDN5","ENG",#Endothelial cell
                                 "CLEC10A","ITGAX","THBD","CD1C","FCER1A",#Dendritic cell
                                 "AIF1","APOE","C1QA","CD14","CD163",#Macrophage cell
                                 "COL1A1","COL3A1","ACTA2","COL1A2","DCN",#Fibroblast cell
                                 "FGB","ALB","GPC3","SERPINA1","TTR"# Hepatocyte cell
))+RotatedAxis()+
  scale_color_gradientn(colours = c('#330066','#336699','#66CC66','#FFCC33'))
##Fig1.F
DimPlot(seurat_HCC, reduction = "tsne")
##Fig1.G
seurat_HCC$celltype.group <- paste(seurat_HCC$seurat_annotations, seurat_HCC$tissue, sep = "_")
Idents(seurat_HCC) <- "celltype.group"
library(ggsci)
mycol <- c(pal_d3()(7),pal_aaas()(7),pal_uchicago()(7),pal_jama()(7))
order<- c("B cell_P","B cell_T",
          "CD4 T cell_P","CD4 T cell_T",
          "CD8 T cell_P","CD8 T cell_T",
          "Plasma cell_P","Plasma cell_T",
          "Mast cell_P","Mast cell_T",
          "Treg cell_P","Treg cell_T",
          "NKT cell_P","NKT cell_T",
          "Endothelial cell_P","Endothelial cell_T",
          "Dendritic cell_P","Dendritic cell_T",
          "Macrophage cell_P","Macrophage cell_T",
          "Fibroblast cell_P","Fibroblast cell_T",
          "Hepatocyte cell_P","Hepatocyte cell_T")

levels(seurat_HCC) <- order

p<- VlnPlot(subset(seurat_HCC,rna_LMNB2 > 0 ), "rna_LMNB2",adjust = .2,cols = mycol)+ theme_bw()+RotatedAxis()+stat_summary(fun.y = median, geom='point', size = 10, colour = "black", shape = 95)
p
##Fig1.H
seurat_HCC_tumor_Hepatocyte<- subset(seurat_HCC, tissue == "T" & seurat_annotations == "Hepatocyte cell")
seurat_HCC_tumor_Hepatocyte$celltype.group2 <- paste(seurat_HCC_tumor_Hepatocyte$seurat_annotations, seurat_HCC_tumor_Hepatocyte$orig.ident, sep = "_")
Idents(seurat_HCC_tumor_Hepatocyte) <- "celltype.group2"
DotPlot(seurat_HCC_tumor_Hepatocyte,features = c("rna_LMNB2"))+
  scale_color_gradientn(colours = c('#330066','#336699','#66CC66','#FFCC33'))
##Fig1.I
seurat_HCC_tumor<- subset(seurat_HCC, tissue == "T")
Idents(seurat_HCC_tumor) <- "seurat_annotations"
seurat_HCC_tumor$orig.ident <- factor(seurat_HCC_tumor$orig.ident, levels = c("1T","2T","3T","4T","5T","6T","7T","8T","9T","10T"))
table(seurat_HCC_tumor$orig.ident)
prop.table(table(Idents(seurat_HCC_tumor)))
table(Idents(seurat_HCC_tumor), seurat_HCC_tumor$orig.ident)
Cellratio <- prop.table(table(Idents(seurat_HCC_tumor), seurat_HCC_tumor$orig.ident), margin = 2)
Cellratio <- as.data.frame(Cellratio)
colourCount = length(unique(Cellratio$Var1))
library(ggplot2)
ggplot(Cellratio) + 
  geom_bar(aes(x =Var2, y= Freq, fill = Var1),stat = "identity",width = 0.7,size = 0.5,colour = '#222222')+ 
  theme_classic() +
  labs(x='Sample',y = 'Ratio')+
  coord_flip()+
  theme(panel.border = element_rect(fill=NA,color="black", size=0.5, linetype="solid"))
##Fig1.J-M
table(seurat_HCC_tumor$orig.ident)
prop.table(table(Idents(seurat_HCC_tumor)))
table(Idents(seurat_HCC_tumor),seurat_HCC_tumor$orig.ident)
Cellratio <- prop.table(table(Idents(seurat_HCC_tumor), seurat_HCC_tumor$orig.ident), margin = 2)
Cellratio <- data.frame(Cellratio)
library(reshape2)
cellper <- dcast(Cellratio,Var2~Var1, value.var = "Freq")
rownames(cellper) <- cellper[,1]
cellper <- cellper[,-1]
sample <- c("1T","2T","3T","4T","5T","6T","7T","8T","9T","10T")
group <- c("LOW","LOW","LOW","LOW","LOW","HIGH","HIGH","LOW","LOW","HIGH")
samples <- data.frame(sample, group)
rownames(samples)=samples$sample
cellper$sample <- samples[rownames(cellper),'sample']
cellper$group <- samples[rownames(cellper),'group']
pplist = list()
sce_groups = c('CD4 T cell',"CD8 T cell",'NKT cell','Treg cell','Dendritic cell','Mast cell',"Hepatocyte cell","B cell"
               ,"Macrophage cell","Plasma cell","Fibroblast cell","Endothelial cell")
library(ggplot2)
library(dplyr)
library(ggpubr)
for(group_ in sce_groups){
  cellper_  = cellper %>% select(one_of(c('sample','group',group_)))
  colnames(cellper_) = c('sample','group','percent')
  cellper_$percent = as.numeric(cellper_$percent)
  cellper_ <- cellper_ %>% group_by(group) %>% mutate(upper =  quantile(percent, 0.75), 
                                                      lower = quantile(percent, 0.25),
                                                      mean = mean(percent),
                                                      median = median(percent))
  print(group_)
  print(cellper_$median)
  
  pp1 = ggplot(cellper_,aes(x=group,y=percent)) + 
    geom_jitter(shape = 21,aes(fill=group),width = 0.25) + 
    stat_summary(fun=mean, geom="point", color="grey60") +
    theme_cowplot() +
    theme(axis.text = element_text(size = 10),axis.title = element_text(size = 10),legend.text = element_text(size = 10),
          legend.title = element_text(size = 10),plot.title = element_text(size = 10,face = 'plain'),legend.position = 'none') + 
    labs(title = group_,y='Percentage') +
    geom_errorbar(aes(ymin = lower, ymax = upper),col = "grey60",width =  1)
  labely = max(cellper_$percent)
  compare_means(percent ~ group,  data = cellper_)
  my_comparisons <- list( c("HIGH", "LOW") )
  pp1 = pp1 + stat_compare_means(comparisons = my_comparisons,size = 3,method = "t.test")
  pplist[[group_]] = pp1
}

library(cowplot)
plot_grid(pplist[['CD4 T cell']],
          pplist[['NKT cell']],
          pplist[['Treg cell']],
          pplist[['Dendritic cell']],
          pplist[['Mast cell']],
          pplist[['B cell']],
          pplist[['Macrophage cell']],
          pplist[['Plasma cell']],
          pplist[['CD8 T cell']])
